# Supplementary material for: Proton pump inhibitors associated acute kidney injury and chronic kidney disease: data mining of US FDA adverse event reporting system
Source: Sci Rep. 2021 Feb 11;11:3690. doi: 10.1038/s41598-021-83099-y (PMC7878877; doi:10.1038/s41598-021-83099-y)
Supplement: Supplementary file 1 — Supplementary Information. [file 41598_2021_83099_MOESM1_ESM.zip]

Archive with 2 entries (1 files):
- Supplementary Table S1-S3 R1/
- Supplementary Table S1-S3 R1/Supplementary Table S1-S3 R1.docx
